# Supplementary material for: COVID-19 Is an Independent Risk Factor for Detrimental Invasive Fungal Disease in Patients on Veno-Venous Extracorporeal Membrane Oxygenation: A Retrospective Study
Source: J Fungi (Basel). 2023 Jul 15;9(7):751. doi: 10.3390/jof9070751 (PMC10381551; doi:10.3390/jof9070751)
Supplement: Supplementary file 1 [file jof-09-00751-s001.zip]

Archive with 1 entries (1 files):
- jof-2449328-supplementary.pdf
